# Supplementary material for: A Multisource Process Evaluation of a Community-Based Healthy Lifestyle Programme for Child and Adolescent Obesity
Source: Children (Basel). 2024 Feb 15;11(2):247. doi: 10.3390/children11020247 (PMC10887184; doi:10.3390/children11020247)
Supplement: Supplementary file 1 [file children-11-00247-s001.zip]

Archive with 1 entries (1 files):
- children-2798656-supplementary.pdf
